# Supplementary material for: Permanent Strain Engineering of Molybdenum Disulfide Using Laser-Driven Stressors for Energy-Efficient Resistive Switching Memory Devices
Source: Nanomaterials (Basel). 2024 Nov 22;14(23):1872. doi: 10.3390/nano14231872 (PMC11643195; doi:10.3390/nano14231872)
Supplement: Supplementary file 1 [file nanomaterials-14-01872-s001.zip]

Archive with 1 entries (1 files):
- nanomaterials-3293524-supplementary.pdf
